# Supplementary material for: Predation Pressure on Invertebrate Sentinel Prey Depends on Distance to Forest Edge and Seasonality in Kenyan Tea (Camellia sinensis) Plantations
Source: Insects. 2025 Sep 22;16(9):988. doi: 10.3390/insects16090988 (PMC12471070; doi:10.3390/insects16090988)
Supplement: Supplementary file 1 [file insects-16-00988-s001.zip]

Archive with 1 entries (1 files):
- insects-3835212-supplementary.pdf
